# Supplementary material for: Gut microbiota derived metabolites in cardiovascular health and disease
Source: Protein Cell. 2018 May 3;9(5):416–31. doi: 10.1007/s13238-018-0549-0 (PMC5960473; doi:10.1007/s13238-018-0549-0)
Supplement: Supplementary file 1 — Supplementary material 1 (XLSX 15 kb) [file 13238_2018_549_MOESM1_ESM.xlsx]

## Sheet: predict HMP_cutC_stains
HMP cutC strains
Actinomyces viscosus C505
Anaerococcus hydrogenalis DSM 7454
Anaerococcus tetradius ATCC 35098
Anaerococcus vaginalis ATCC 51170
Anaerofustis stercorihominis DSM 17244
Anaeroglobus geminatus F0357
Anaerostipes caccae DSM 14662
Atopobium rimae ATCC 49626
Atopobium vaginae DSM 15829
Bacteroides sp. 2_1_16
Bacteroides sp. 1_1_6
Bilophila sp. 4_1_30
Bilophila wadsworthia 3_1_6
Campylobacter rectus RM3267
Catenibacterium mitsuokai DSM 15897
Cedecea davisae DSM 4568
Cetobacterium somerae ATCC BAA-474
Clostridium asparagiforme DSM 15981
Clostridium celatum DSM 1785
Clostridium hathewayi DSM 13479
Clostridium sp. SS2/1
Clostridium sp. M62/1
Clostridium sp. ATCC BAA-442
Clostridium sp. D5
Clostridium sporogenes ATCC 15579
Coprococcus comes ATCC 27758
Desulfitobacterium hafniense DP7
Desulfovibrio piger ATCC 29098
Desulfovibrio sp. 3_1_syn3
Dorea formicigenerans ATCC 27755
Dorea longicatena DSM 13814
Edwardsiella tarda ATCC 23685
Escherichia coli 83972
Anaerostipes hadrus DSM 3319
Flavonifractor plautii ATCC 29863
Hafnia alvei ATCC 51873
Lachnospiraceae bacterium 6_1_37FAA
Lactobacillus ultunensis DSM 16047
Leptotrichia goodfellowii F0264
Proteus mirabilis ATCC 29906
Proteus penneri ATCC 35198
Providencia alcalifaciens DSM 30120
Providencia rettgeri DSM 1131
Providencia rustigianii DSM 4541
Pseudoramibacter alactolyticus ATCC 23263
Roseburia inulinivorans DSM 16841
Ruminococcus gnavus ATCC 29149
Blautia hydrogenotrophica DSM 10507
Serratia odorifera DSM 4582
Shuttleworthia satelles DSM 14600
Streptococcus anginosus F0211
Yokenella regensburgei ATCC 43003
Enterobacter cancerogenus ATCC 35316
Megasphaera genomosp. type_1 str. 28L
Coprococcus catus GD/7
Actinomyces sp. oral taxon 849 str. F0330
Lachnospiraceae bacterium 2_1_58FAA
Lachnospiraceae bacterium 7_1_58FAA
Synergistes sp. 3_1_syn1
Olsenella sp. oral taxon 809 str. F0356
Coprobacillus sp. 3_3_56FAA
Megasphaera sp. UPII 199-6
Megasphaera sp. UPII 135-E
Parabacteroides distasonis CL09T03C24
Parabacteroides merdae CL03T12C32
Bacteroides dorei CL02T00C15
Bacteroides dorei CL02T12C06
Parabacteroides johnsonii CL02T12C29
Clostridium butyricum 60E.3
Atopobium minutum 10063974
Clostridium colicanis 209318
Clostridium hathewayi 12489931
Streptococcus intermedius SK54
Streptococcus anginosus SK1138
Clostridium sp. MSTE9
Klebsiella sp. OBRC7
Aeromonas veronii AER39
Aeromonas hydrophila SSU
Ruminococcus gnavus CC55_001C
Coprococcus sp. HPP0074
Streptococcus pyogenes GA41345
Streptococcus pyogenes GA06023
Streptococcus pyogenes GA19700
Coriobacteriaceae bacterium BV3Ac1
Megasphaera sp. BV3C16-1
Klebsiella pneumoniae subsp. pneumoniae WGLW5
Proteus mirabilis WGLW4
Proteus mirabilis WGLW6
Olsenella profusa F0195
Acidaminococcus sp. HPA0509
Atopobium sp. oral taxon 199 str. F0494
Oscillibacter sp. KLE 1728
Oscillibacter sp. KLE 1745
Blautia sp. KLE 1732
Clostridium sp. KLE 1755
Providencia alcalifaciens F90-2004
Providencia alcalifaciens 205/92
Providencia alcalifaciens R90-1475
Providencia alcalifaciens RIMD 1656011
Providencia alcalifaciens PAL-1
Providencia alcalifaciens PAL-2
Providencia alcalifaciens PAL-3
Klebsiella oxytoca OK-1
Klebsiella oxytoca KA-2
Gardnerella vaginalis JCP8151A
Escherichia coli A35218R
Klebsiella pneumoniae ATCC 43816
Streptococcus intermedius ATCC 27335
Anaerobaculum hydrogeniformans ATCC BAA-1850
Odoribacter splanchnicus DSM 20712
Olsenella sp. DNF00959
Actinomyces johnsonii F0542
Leptotrichia hofstadii F0254
Streptococcus sanguinis ATCC 29667
Bacteroides sp. 3_1_40A
Leptotrichia sp. oral taxon 225 str. F0581
Peptoniphilus indolicus ATCC 29427
Peptoniphilus sp. oral taxon 375 str. F0436
Streptococcus agalactiae ATCC 13813
Streptococcus downei F0415
Streptococcus intermedius F0413
Treponema lecithinolyticum ATCC 700332
Treponema maltophilum ATCC 51939
Veillonella sp. oral taxon 780 str. F0422
Anaerococcus hydrogenalis ACS-025-V-Sch4
Peptoniphilus harei ACS-146-V-Sch2b
Streptococcus pseudoporcinus SPIN 20026
Johnsonella ignava ATCC 51276
Streptococcus sanguinis SK353
Streptococcus sanguinis SK408
Streptococcus australis ATCC 700641
Odoribacter laneus YIT 12061
Megamonas funiformis YIT 11815
Dorea formicigenerans 4_6_53AFAA
Clostridium citroniae WAL-17108
Lachnospiraceae bacterium 2_1_46FAA
Coprobacillus sp. 29_1
Escherichia coli MS 60-1
Escherichia coli MS 69-1
Klebsiella sp. MS 92-3
Escherichia coli MS 153-1
Escherichia coli MS 200-1
Peptostreptococcaceae bacterium CM5
Peptostreptococcaceae bacterium ACC19a
Streptococcus intermedius F0395
Klebsiella oxytoca 09-7231
Klebsiella oxytoca 10-5242
Klebsiella oxytoca 10-5243
Klebsiella oxytoca 10-5244
Klebsiella oxytoca 10-5245
Klebsiella oxytoca 10-5246
Klebsiella oxytoca 10-5248
Klebsiella oxytoca 10-5249
Klebsiella oxytoca 10-5250
Delftia acidovorans CCUG 274B
Myroides odoratimimus CCUG 12901
Myroides odoratimimus CIP 101113
Streptococcus dysgalactiae subsp. equisimilis SK1249
Streptococcus parasanguinis F0449

## Sheet: predict HMP_yeaW_strains
HMP yeaW strains
Achromobacter piechaudii ATCC 43553
Achromobacter xylosoxidans C54
Acinetobacter sp. SH024
Acinetobacter sp. RUH2624
Acinetobacter baumannii 6013113
Acinetobacter baumannii 6013150
Acinetobacter baumannii 6014059
Aneurinibacillus aneurinilyticus ATCC 12856
Citrobacter youngae ATCC 29220
Escherichia sp. 4_1_40B
Lautropia mirabilis ATCC 51599
Mobiluncus mulieris 28-1
Mycobacterium parascrofulaceum ATCC BAA-614
Providencia rettgeri DSM 1131
Providencia stuartii ATCC 25827
Rhodococcus equi ATCC 33707
Ruminococcus gnavus ATCC 29149
Escherichia coli SE11
Streptomyces sp. HGB0020
Pseudomonas aeruginosa str. Stone 130
Megasphaera sp. BV3C16-1
Klebsiella pneumoniae subsp. pneumoniae WGLW1
Klebsiella pneumoniae subsp. pneumoniae WGLW2
Klebsiella pneumoniae subsp. pneumoniae WGLW3
Klebsiella pneumoniae subsp. pneumoniae WGLW5
Providencia alcalifaciens PAL-1
Providencia alcalifaciens PAL-3
Escherichia coli 110957
Escherichia coli 113290
Escherichia coli 113302
Escherichia coli 113303
Escherichia coli 907357
Escherichia coli 907672
Escherichia coli 907710
Escherichia coli 907713
Escherichia coli 907715
Escherichia coli 907889
Escherichia coli 908521
Escherichia coli 908522
Escherichia coli 908525
Escherichia coli 908541
Escherichia coli 908555
Escherichia coli 908573
Escherichia coli 908585
Escherichia coli 908616
Escherichia coli 908658
Escherichia coli 909945-2
Klebsiella pneumoniae ATCC 43816
Sporosarcina newyorkensis 2681
Escherichia coli MS 21-1
Escherichia coli MS 69-1
Escherichia coli MS 78-1
Escherichia coli MS 84-1
Klebsiella sp. MS 92-3
Escherichia coli MS 115-1
Escherichia coli MS 116-1
Escherichia coli MS 117-3
Escherichia coli MS 146-1
Escherichia coli MS 175-1
Escherichia coli MS 182-1
Escherichia coli MS 187-1
Escherichia coli MS 196-1
Afipia felis ATCC 53690
Delftia acidovorans CCUG 274B
Delftia acidovorans CCUG 15835
Massilia timonae CCUG 45783
Sphingobium yanoikuyae ATCC 51230
